# Supplementary material for: Nonregular Physical Activity and Handgrip Strength as Indicators of Fatigue and Psychological Distress in Cancer Survivors
Source: Curr Oncol. 2025 May 21;32(5):289. doi: 10.3390/curroncol32050289 (PMC12109983; doi:10.3390/curroncol32050289)
Supplement: Supplementary file 1 [file curroncol-32-00289-s001.zip]

Archive with 1 entries (1 files):
- curroncol-3617276-supplementary.pdf
